# Supplementary material for: Design, Synthesis, Structural Insights, Tyrosinase Inhibition, and Sun Protection Factor of New Thiosemicarbazone Derivatives
Source: Molecules. 2024 Nov 28;29(23):5629. doi: 10.3390/molecules29235629 (PMC11643516; doi:10.3390/molecules29235629)
Supplement: Supplementary file 1 [file molecules-29-05629-s001.zip]

Archive with 1 entries (1 files):
- molecules-3308435-supplementary.pdf
